# Supplementary material for: Carcass Yields and Meat Composition of Male and Female Italian Slow-Growing Chicken Breeds: Bianca di Saluzzo and Bionda Piemontese
Source: Animals (Basel). 2022 Feb 8;12(3):406. doi: 10.3390/ani12030406 (PMC8833521; doi:10.3390/ani12030406)
Supplement: Supplementary file 1 [file animals-12-00406-s001.zip]

Archive with 1 entries (1 files):
- animals-1557162-supplementary.pdf
